# Supplementary material for: Myokine Circulating Levels in Postmenopausal Women with Overweight or Obesity: Effects of Resistance Training and/or DHA-Rich n-3 PUFA Supplementation
Source: Nutrients. 2025 Aug 5;17(15):2553. doi: 10.3390/nu17152553 (PMC12348652; doi:10.3390/nu17152553)
Supplement: Supplementary file 1 [file nutrients-17-02553-s001.zip]

Archive with 1 entries (1 files):
- nutrients-3584951-supplementary.pdf
